# Supplementary material for: MMP14 expression levels accurately predict the presence of extranodal extensions in oral squamous cell carcinoma: a retrospective cohort study
Source: BMC Cancer. 2023 Feb 10;23:142. doi: 10.1186/s12885-023-10595-x (PMC9921360; doi:10.1186/s12885-023-10595-x)
Supplement: Supplementary file 6 — Supplementary Material 6 [file 12885_2023_10595_MOESM6_ESM.xlsx]

## Sheet: 71 cases
Additional file 6. Clinicopathological data of all 71 patients with OSCC with their risk factors and MMP expression scores.
Case No.	Age	Age 0: <64 years 1: ≥65 years	Sex 0: female 1: male	Location	cT 0:1,2 1:3,4	pT	pT	cDOI mesured methods	cDOI (mm)	cDOI 10 mm 0: cDOI ≤ 10 mm 1: cDOI >10 mm	pDOI (ｍｍ)	pDOI 0: ≦10 mm 1: pDOI >10 mm	cN	pN	pN 0: pN0.1 1: pN2,3	pLN metastasis 0: absence 1: persence	length of LN metastatic tumour foci (mm)	pENE 0: absence 1: persence	Invasion pattern 0: 1,2 1: 3c,3d	Survival time (months)	Prognosis	Survival （0:non-survival, 1:survival or unknown of survival)	recurrence (0:abence, 1:presence)	Time to recurrence (month)	distant metastasis （0:absence 1:precence）	Time to detection of distant metastasis by MRI or CT (mounth)	TB 0: ≤10 1: >10 (resection)	DR 0: mature 1: immature (resection)	TILs 0: low 1: high (resection)	Lymphovasuclar invasion 0: absence 1: presence (resection)	Perineural invasion 0: absence 1: presence (resection)	MMP14 of CAF at the TSI 0: negative (<50%) 1: positive(≥50%) (resection)	MMP14 of tumour nest at the TSI (resection)	MMP14 of tumour nest at the TSI 0: 0,1 (low) 1: 2,3 (high) (resection)	MMP14 co-scoring at the TSI 0: total score 0,1 (negative) 1: total score2 (positive) (resection)	MMP14 of all tumour nests (resection)	MMP14 of all tumour nests 0: 0,1 1: 2,3 (resection)	MMP14 co-scoring of all tumour nests 0: total score 0,1 (negative) 1: total score 2 (positive) (resection)	MMP2 of CAF at the TSI 0: negative (<50%) 1: positive(≥50%) (resection)	MMP2 of tumour nest at the TSI 0: low (<50%) 1: high (≥50%) (resection)	MMP2 of all tumour nests 0: low (<50%) 1: high (≥50%) (resection)	MMP3 of CAF at the TSI 0: negative (<50%) 1: positive (≥50%) (resection)	MMP3 of tumour nest at the TSI 0: low (<50%) 1: high (≥50%) (resection)	MMP3 of all tumour nests 0: low (<50%) 1: high (≥50%) (resection)	MMP9 of CAF at the TSI 0: negative (<50%) 1: positive(≥50%) (resection)	MMP9 of tumour nest at the TSI 0: low (<50%) 1: high (≥50%) (resection)	MMP9 of all tumour nests 0: low (<50%) 1: high (≥50%) (resection)	MMP14 of CAF at the TSI 0: negative (<50%) 1: positive(≥50%) (biopsy)	MMP14 of tumour nest at the TSI (biopsy)
1	61	0	0	tongue	3	4a	1	MRI	25.53	1	25	1	2c	3b	1	1	26	1	1	6	dying of OCC	0	1	3	1	3	1	1	1	1	1	0	0	0	0	0	0	0	0	0	0	0	0	0	0	0	0
2	40	0	0	tongue	2	4a	1	MRI	25.26	1	25	1	1	3b	1	1	14	1	1	39	survival(censoring)	1	0	-	0	-	1	1	1	1	1	1	2	1	1	2	1	1	1	1	1	0	0	0	1	0	0
3	41	0	1	tongue	2	4a	1	MRI	17,1	1	16	1	2c	3b	1	1	20	1	1	60	survival	1	1	1	0	-	1	1	1	1	1	0	2	1	0	2	1	0	1	1	1	1	1	1	1	1	0
4	69	1	1	gingiva	2	4a	1	MRI	16.96	1	20	1	0	1	1	1	6	0	1	60	survival	1	0	-	0	-	0	0	0	1	1	0	1	0	0	0	0	0	1	1	1	0	0	0	0	0	0
5	65	1	0	tongue	2	3	1	MRI	20	1	17	1	1	3b	1	1	13	1	1	10	dying of OCC	0	1	4	0	-	1	1	1	1	1	1	2	1	1	1	0	0	1	1	1	1	1	0	1	0	0
6	61	0	0	tongue	4a	4a	1	MRI	22.65	1	21	1	1	3b	1	1	15	1	1	6	dying of OCC	0	1	5	0	-	1	1	0	1	1	1	3	1	1	0	0	0	1	1	1	0	1	0	1	0	0	0	1
7	75	1	1	gingiva	2	2	0	MRI	8.7	0	10	0	0	1	0	1	2	0	1	60	survival	1	1	1	0	-	0	1	0	1	1	0	1	0	0	1	0	0	1	0	1	0	1	0	0	0	0	0	1
8	87	1	0	buccal mucosa	3 or 4a	4a	1	MRI	21	1	20	1	2b	3b	1	1	17	1	1	7	dying of OCC	0	1	3	1	6	1	1	1	1	1	1	3	1	1	0	0	0	1	1	1	0	0	0	0	0	0	1	3
9	72	1	0	buccal mucosa	2 or 4a	4a	1	MRI	9.86	0	10	0	1	3b	1	1	13	1	1	60	survival	1	1	3	1	48	1	1	1	1	1	1	1	0	0	1	0	0	1	0	0	0	1	0	1	1	0
10	76	1	0	tongue	3	4a	1	MRI	18.77	1	15	1	2b	3b	1	1	40	1	0	5	survival(censoring)	1	0	-	0	-	0	0	0	1	1	0	1	0	0	1	0	0	0	0	1	0	1	1	0	0	0
11	73	1	0	buccal mucosa	2	2	0	MRI	9.64	0	6	0	1	2b	1	1	21	1	1	13	dying of OCC	0	1	7	0	-	1	0	0	1	1	1	1	0	0	0	0	0	0	0	0	0	0	0	1	1	0
12	56	0	1	tongue	2 or 4a	3	1	MRI	11.6	1	11	1	2b or 2c	1	0	1	24	0	1	48	dying of OCC	0	0	-	1	11	1	1	1	1	1	1	3	1	1	3	1	1	1	1	1	1	1	0	1	0	0	1	3
13	65	1	1	tongue	4a	4a	1	MRI	38	1	35	1	3c	3b	1	1	11	1	1	10	dying of OCC	0	1	10	0	-	1	1	1	1	1	1	2	1	1	1	0	0	0	0	0	0	0	0	1	1	1	1	2
14	63	0	0	tongue	2 or 4a	4a	1	MRI	29.5	1	22	1	0	1	0	1	3	0	1	16	dying of OCC	0	1	7	0	-	0	1	0	1	1	1	3	1	1	2	1	1	0	1	1	1	1	1	0	0	0	1	1
15	62	0	0	tongue	4a	3	1	MRI	24.54	1	30	1	1	2a	1	1	9	1	1	12	dying of OCC	0	1	7	1	13	1	1	1	1	1	1	3	1	1	0	0	0	1	1	1	0	0	0	0	0	0	1	3
16	79	1	0	tongue	2	3	1	MRI	10.23	1	12	1	0	2b	1	1	3	0	1	60	survival(censoring)	1	0	-	0	-	0	0	1	1	1	1	3	1	1	3	1	1	1	1	1	0	1	0	1	0	0	0	3
17	73	1	0	buccal mucosa	1	2	0	MRI	4.8	0	3	0	0	0	0	0	0	0	1	60	survival(censoring)	1	1	4	0	-	1	0	1	0	0	0	0	0	0	0	0	0	0	0	0	0	0	0	1	1	0	0	3
18	57	0	1	tongue	4a	4a	1	MRI	15.58	1	16	1	2b	3b	1	1	15	1	1	56	dying of OCC	0	1	20	1	19	0	0	0	1	1	1	1	0	1	0	0	0	1	0	0	0	0	0	0	0	0	1	1
19	78	1	1	gingiva	4a	4a	1	MRI	26.13	1	25	1	2b	3b	1	1	22	1	0	7	dying of OCC	0	1	2	1	2	1	0	0	1	1	1	2	1	0	0	0	0	1	0	0	1	0	0	1	0	0
20	57	0	0	tongue	4a	4a	1	MRI	26.8	1	25	1	0	2b	1	1	5	0	1	60	survival(censoring)	1	0	-	0	-	1	1	1	1	1	1	1	0	1	1	0	0	0	1	1	0	0	0	1	0	0	0	0
21	68	1	0	tongue	2 or 4a	4a	1	MRI	12.76	1	12	1	0	2b	1	1	5	0	1	49	survival(censoring)	1	0	-	1	28	1	0	1	1	0	1	0	0	0	0	0	0	1	0	0	1	1	1	0	0	1
22	66	1	0	tongue	4a	4a	1	MRI	24.96	1	25	1	2b	2b	1	1	11	0	1	32	dying of OCC	0	1	3	1	1	1	0	1	1	1	1	1	0	0	1	0	0	0	1	1	0	0	0	1	0	0	1	3
23	63	0	1	gingiva	4a	4a	1	MRI	20.41	1	25	1	0	3b	1	1	12	1	1	1	dying of other factor	0	0	-	0	-	1	1	1	0	1	1	0	0	0	0	0	0	0	0	0	1	0	0	1	1	1
24	64	0	0	tongue	2	3	1	MRI	12.93	1	12	1	1	2a	1	1	8	1	1	10	dying of OCC	0	1	3	1	4	0	0	0	0	1	0	2	1	0	0	0	0	1	0	1	1	0	0	0	1	0
25	77	1	0	tongue	2	3	1	MRI	13.4	1	13	1	0 or 2b	2b	1	1	27	0	1	11	dying of OCC	0	1	2	1	6	1	0	1	1	0	1	0	0	0	0	0	0	1	0	1	0	0	0	1	1	0	0	1
26	67	1	0	tongue	2	4a	1	MRI	18.29	1	19	1	0	3b	1	1	7	1	1	4	dying of OCC	0	1	3	0	-	1	1	1	1	0	1	3	1	1	3	1	1	1	0	0	1	0	1	1	1	0	1	3
27	61	0	0	tongue	2	3	1	MRI	17.09	1	21	1	0	2a	1	1	7	1	1	4	dying of other factor	0	0	-	0	-	1	1	0	1	1	1	2	1	1	0	0	0	1	0	0	0	0	1	1	0	0
28	69	1	1	tongue	4a	4a	1	MRI	29.5	1	24	1	2b	2b	1	1	8	0	1	60	survival(censoring)	1	0	-	0	-	1	1	1	1	1	1	1	0	0	0	0	0	1	1	0	1	0	0	1	0	0	1	0
29	85	1	1	tongue	1	2	0	MRI	6.18	0	7	0	0	0	0	0	0	0	1	46	survival(censoring)	1	1	8	0	-	1	1	1	0	0	0	2	1	0	1	0	0	0	1	1	0	1	1	0	0	0	0	0
30	76	1	1	buccal mucosa	4b	4a	1	MRI	22.79	1	32	1	2b	3b	1	1	15	1	1	10	dying of OCC	0	1	5	0	-	1	1	1	1	1	1	3	1	1	1	0	0	1	1	0	0	0	0	1	0	0
31	74	1	1	tongue	1 or 2	1	0	MRI	1	0	1.5	0	0	0	0	0	0	0	1	60	survival(censoring)	1	1	1	0	-	1	1	0	0	0	0	3	1	0	3	1	0	0	0	0	0	0	1	0	0	1	0	1
32	76	1	0	tongue	3	3	1	MRI	15.29	1	14	1	0	1	0	1	1	0	1	23	dying of other factor	0	0	-	0	-	1	1	0	1	1	1	3	1	1	2	1	1	1	1	0	0	0	0	1	0	0
33	79	1	1	tongue	2	2	0	MRI	7	0	9	0	0	0	0	0	0	0	1	9	survival(censoring)	1	0	-	1	9	1	1	0	0	1	0	3	1	0	0	0	0	0	0	0	1	0	0	0	0	0	0	0
34	73	1	0	tongue	2	3	1	CT	11.36	1	11	1	2b	3b	1	1	25	0	1	10	survival(censoring)	1	1	2	0	-	1	1	0	1	1	0	3	1	0	3	1	0	0	0	0	1	0	0	0	0	0
35	75	1	0	gingiva	4a	4a	1	MRI	26.41	1	27	1	1	0	0	0	0	0	1	4	dying of OCC	0	1	3	0	-	1	1	1	1	1	0	3	1	0	3	1	0	0	1	1	0	0	1	1	1	1	0	3
36	54	0	1	tongue	3	2	0	MRI	8.72	0	8	0	0	1	0	1	2	0	1	56	survival	1	0	-	0	-	1	0	0	1	0	0	0	0	0	0	0	0	1	0	0	0	1	0	0	0	0	1	3
37	68	1	0	gingiva	2	4a	1	MRI	26.7	1	26	1	0	0	0	0	0	0	1	7	dying of other factor	0	0	-	0	-	0	0	1	1	1	0	0	0	0	0	0	0	1	1	0	0	0	0	1	0	0
38	67	1	1	gingiva	4	3	1	MRI	12.79	1	11	1	2	1	0	1	16	1	1	55	survival	1	0	-	0	-	1	1	0	1	1	1	3	1	1	3	1	1	0	0	0	0	0	0	0	0	0
39	60	0	1	tongue	4a	4a	1	MRI	24.09	1	25	1	2c	1	0	1	22	0	1	15	dying of OCC	0	1	3	0	-	1	1	1	1	1	0	1	0	0	0	0	0	0	0	0	1	0	0	1	0	0	0	3
40	70	1	1	tongue	2	2	0	MRI	6.48	0	6	0	0	0	0	0	0	0	1	50	survival	1	0	-	0	-	1	0	0	1	0	0	1	0	0	1	0	0	0	0	0	0	0	0	1	0	0	0	1
41	84	1	0	tongue	3	4a	1	MRI	16.32	1	18	1	2b	3b	1	1	20	1	1	16	dying of OCC	0	1	9	1	9	1	1	0	1	1	1	2	1	1	1	0	0	0	0	0	1	0	1	1	0	0
42	64	0	0	gingiva	4b	4b	1	MRI	58	1	45	1	0	0	0	0	0	0	1	50	survival	1	0	-	0	-	0	0	1	1	0	0	0	0	0	0	0	0	1	1	1	0	0	0	1	1	1	0	1
43	39	0	0	tongue	4a	4a	1	MRI	18.72	1	22	1	1	1	0	1	26	0	1	25	dying of OCC	0	1	8	1	8	1	1	1	1	1	1	0	0	0	0	0	0	0	1	1	0	0	0	1	0	0	0	3
44	71	1	0	tongue	4a	4a	1	MRI	16.63	1	19	1	2b	3b	1	1	40	1	1	10	dying of OCC	0	0	-	1	6	0	0	1	1	1	0	2	1	0	2	1	0	1	1	1	0	0	0	0	0	0
45	81	1	0	tongue	3	4a	1	MRI	24.9	1	20	1	0	0	0	0	0	0	1	17	dying of other factor	0	1	3	1	13	1	0	1	1	1	1	1	0	0	0	0	0	0	1	1	1	1	1	1	0	0	1	0
46	80	1	0	tongue	3	4a	1	MRI	14.3	1	15	1	0	1	0	1	15	0	1	49	survival	1	0	-	0	-	1	1	1	1	1	1	2	1	1	1	0	0	0	1	1	1	0	0	1	0	0	1	3
47	81	1	0	tongue	3	4a	1	MRI	26.41	1	20	1	0	1	0	1	0.9	0	1	48	survival	1	0	-	0	-	1	0	1	0	0	1	0	0	0	0	0	0	0	1	0	0	0	0	1	0	0	0	0
48	68	1	0	tongue	2	4a	1	MRI	11.51	1	13	1	0	0	0	0	0	0	1	49	survival	1	0	-	0	-	0	0	1	0	0	0	1	0	0	0	0	0	1	1	1	0	0	0	0	0	0	1	0
49	71	1	0	gingiva	3	4b	1	MRI	20.45	1	26	1	1	1	0	1	15	0	1	58	survival	1	0	-	0	-	0	1	1	1	1	1	0	0	0	0	0	0	1	1	1	0	0	0	1	1	1
50	75	1	0	buccal mucosa	2 or 3	2	0	MRI	4.77	0	5	0	0	3b	1	1	10	1	1	40	survival	1	0	-	0	-	1	1	0	1	1	0	2	1	0	0	0	0	0	0	0	0	0	0	1	1	1
51	71	1	0	tongue	4a	4a	1	MRI	16.82	1	15	1	2b	3b	1	1	25	1	1	41	dying of other factor	0	0	-	0	-	1	1	1	1	0	1	3	1	1	3	1	1	1	1	0	0	0	0	1	0	0	1	3
52	84	1	1	gingiva	4a	4a	1	MRI	15.47	1	25	1	0	0	0	0	0	0	1	21	survival(censoring)	1	0	-	0	-	0	0	0	0	0	0	1	0	0	0	0	0	0	1	1	0	0	0	0	0	0
53	74	1	0	tongue	2	2	0	MRI	9.71	0	7	0	0	0	0	0	0	0	1	36	dying of OCC	0	1	15	1	17	1	0	1	1	1	0	3	1	0	0	0	0	0	0	0	1	0	0	0	0	0	0	1
54	58	0	0	tongue	1	1	0	MRI	1	0	2	0	0	0	0	0	0	0	0	43	survival	1	1	38	0	-	0	1	0	1	0	0	1	0	0	0	0	0	0	0	0	0	0	0	0	1	0	0	0
55	71	1	0	tongue	1	1	0	MRI	1	0	2	0	0	0	0	0	0	0	1	42	survival	1	0	‐	0	-	1	1	0	0	0	0	1	0	0	1	0	0	0	0	0	0	0	0	0	0	0	0	0
56	60	0	0	tongue	1	2	0	MRI	9.64	0	10	0	0	0	0	0	0	0	0	40	survival	1	0	-	0	-	0	0	0	0	0	0	1	0	0	0	0	0	0	1	1	0	0	0	0	0	0
57	76	1	1	tongue	2	4a	1	MRI	13.33	1	12	1	1	0	0	0	0	0	0	40	survival	1	1	22	0	-	1	1	1	0	1	0	1	0	0	0	0	0	0	1	1	0	0	0	1	0	0	0	0
58	60	0	0	tongue	3	4a	1	MRI	15	1	12	1	2b	0	0	0	0	0	1	39	survival	1	0	-	0	-	0	0	0	0	1	1	1	0	0	0	0	0	0	1	0	1	0	0	0	0	0	0	0
59	46	0	1	tongue	4	4a	1	MRI	31.94	1	24	1	0	0	0	0	0	0	1	38	survival	1	0	-	0	-	1	1	1	1	1	1	3	1	1	0	0	0	0	0	0	1	0	0	1	0	0	1	0
60	85	1	0	buccal mucosa	3	2	0	MRI	4.65	0	4	0	0	0	0	0	0	0	0	38	survival	1	0	-	0	-	0	0	0	0	0	0	0	0	0	0	0	0	1	0	0	0	0	0	0	0	0	0	0
61	67	1	1	gingiva	4a	4a	1	MRI	36.68	1	40	1	3b	3b	1	1	17	1	1	8	dying of OCC	0	1	6	1	6	1	1	1	1	1	1	2	1	1	0	0	0	1	0	1	0	1	1	1	0	0
62	76	1	1	tongue	3	3	1	MRI	10	0	10	0	0	0	0	0	0	0	1	34	survival	1	1	7	0	-	1	1	0	0	1	1	0	0	0	0	0	0	0	0	0	0	0	0	1	0	0	0	3
63	45	0	1	tongue	1	2	0	MRI	1	0	1	0	0	0	0	0	0	0	1	33	survival	1	0	-	0	-	0	0	0	0	0	0	3	1	0	0	0	0	0	1	0	0	0	0	0	0	0	0	0
64	44	0	1	gingiva	1	3	1	MRI	1	0	0.8	0	0	0	0	0	0	0	0	29	survival	1	0	-	0	-	0	0	0	0	0	0	1	0	0	1	0	0	1	1	0	0	1	1	0	0	0	0	2
65	56	0	1	tongue	3	4a	1	MRI	2.34	0	2.7	0	2b	3b	1	1	20	1	1	3	dying of OCC	0	0	-	1	1	1	1	1	1	1	1	3	1	1	3	1	1	1	1	1	1	1	1	1	0	0	1	3
66	91	1	0	buccal mucosa	3	2	0	MRI	1.2	0	4	0	0	0	0	0	0	0	1	4	dying of other factor	0	1	3	1	-	0	0	0	1	0	0	3	1	0	3	1	0	1	1	0	0	1	1	0	0	1	1	1
67	54	0	1	tongue	3	4a	1	MRI	14.45	1	21	1	0	0	0	0	0	0	1	30	survival	1	0	-	0	-	1	0	0	0	1	1	0	0	0	0	0	0	1	0	0	0	1	1	0	0	0	0	0
68	76	1	0	tongue	1	1	0	MRI	1	0	1.2	0	0	0	0	0	0	0	1	30	survival	1	0	-	0	-	0	0	0	0	0	0	1	0	0	1	0	0	0	1	0	0	1	0	1	0	0	0	1
69	58	0	1	gingiva	4a	4a	1	MRI	17.86	1	18	1	2b	3b	1	1	15	1	1	27	survival	1	0	-	0	-	0	1	1	1	0	1	3	1	1	0	0	0	0	0	0	0	0	0	1	0	0	1	3
70	65	1	0	gingiva	４a	4a	1	MRI	13.98	1	13	1	0	0	0	0	0	0	1	28	survival	1	1	4	0	-	0	0	1	0	1	0	0	0	0	0	0	0	1	1	0	0	0	0	0	0	0	0	0
71	79	1	1	gingiva	4a	4a	1	MRI	27	1	18	1	1	1	0	1	12	1	1	26	survival	1	0	-	0	-	1	0	1	1	1	1	3	1	1	0	0	0	1	1	1	1	1	0	1	1	0	1	3
cDOI, clinical depth of invasion; pDOI, pathological depth of invasion; pT, pathological T; pN, pathological N; ENE, extranodal extension; Ly, lymphatic invasion; V, vascular invasion; DR, desmoplastic reaction; TB, tumor budding; TILs, tumor-infltrating lymphocytes; TB-H, high tumor budding; DR-I, immature desmoplastic reaction; TILs-L, low grade tumor-infltrating lymphocytes; MRI, magnetic reso…
[truncated: 27 more columns]
